# Supplementary material for: Susceptibility to auditory hallucinations is associated with spontaneous but not directed modulation of top-down expectations for speech
Source: Neurosci Conscious. 2022 Feb 1;2022(1):niac002. doi: 10.1093/nc/niac002 (PMC8824703; doi:10.1093/nc/niac002)
Supplement: niac002_Supp [file niac002_supp.zip]

Archive with 1 entries (1 files):
- Supplementary materials v3 - Alderson-Day Evans 2022.pdf
